# Supplementary material for: Identification of HIF1A as a therapeutic target during SARS-CoV-2–associated lung injury
Source: JCI Insight. 2025 Jun 17;10(14):e191463. doi: 10.1172/jci.insight.191463 (PMC12288972; doi:10.1172/jci.insight.191463)
Supplement: Supporting data values [file jciinsight-10-191463-s223.xlsx]

## Sheet: Figure 1
Figure 1
c	Ctrl	2hr	4hr
	1.25929	2.12521	1.37847
	0.861022	2.8135
	0.879691	4.30888
	1	2.4697
		1.96212
	1	2.32471	1.58788
		3.0142	1.56232
f	Veh	VSTAT
	0.843155	1.83823
	0.982919	1.98011
	1.17393	1.98884
g	Veh	VSTAT
	0.516976	6.47373
	1.31255	6.17884
	1.17047	3.02967
I		vehicle	Vadadustat
	5	1
	5	1
	6	1
	6	0
	6		0
	6		0
	6		0
	6		0
	5	1
	6	1
	6	1
	6	1
	6	0
	6	0
	5		1
	6		1
	6		0
	6		0
	6		0
	6		0
	6		0
j	Vehicle	VSTAT
	4.75	2.25
	3.25	3
	2.75	3.25
	5.75	2.5
	4.25	3.75
	4.5	4.25
	3.25	1.25
	5	2
	4.5
m		vehicle	Vadadustat
	5	1
	6	1
	5	1
	6	1
	6	0
	5		1
	6		0
	6		0
	6		0
	6		0
	6		0
	6		0
	6		0
	6		0
n	Veh	VSTAT
	7	5.5
	9.5	4.5
	6	6
	8.8	9
	7	7
		5.5
		4
		4.5
		6

## Sheet: Figure 2
Figure 2
		b		HIF1aflox	HIF1a-UBC			e	SPC	HIF1a-SPC	SPC-mock	Hif1a-SPC-mock		f	SPC	HIF1a-SPC		g	SPC	HIF1a-SPC
			7	0					1634.42	4396.38	123.364	146.719			80	1125			1300000	3400000
			7	0					3144.97	2409.26	101.555	174.477			268.333	2675			800000	2500000
			3	1					2452.57	3478.72	65.978	80.2997			258.333	950			220000	2000000
			4	1					2723.64	4779.4	58.3055				25	1175			180000	2900000
			4	1					2144.61	3567.3	147.709				47.5	2750			1900000	3100000
			5	1						4130.37	111.673					2050				2700000
			7	0						4394.41	154.198					8050				4500000
			7	0						5246.1						2975				5700000
			5		1
			3		1
			3		1
			4		1
			4		1			i	SPC	HIF1a-SPC	SPC-mock	Hifa-SPC-mock
			4		1				5	4.5	0.5	1
			4		1				5.5	7.5	1	0.5
			5		1				4.5	7.5	0	1
									6	5.5
									5	8.5
										8
		c		HIF2a-flox	HIF2a-UBC					8.5
			7	0
			4	1
			7	0
			7	0
			5	1
			7	0
			5	1
			7	0
			7		0
			7		0
			4		1
			5		1
		j		-log10(q value)	Difference			IL-6	SPC	Hif1a-SPC	SPC-mock	HIF1a-SPC-mock			G-CSF	SPC	Hif1a-SPC	SPC-mock	HIF1a-SPC-mock		IP-10	SPC	Hif1a-SPC	SPC-mock	Hifa-SPC-mock
			G-CSF	1.702	831.7				1.9197	1018.8	0.934371	18.6784				153.562	819.815	4.06359	4.36974			6.97403	1206.65	14.5792	8.69684
			Eotaxin	1.139	20.4				77.658	714.08		6.39466				11.2504	475.665	2.0375	8.97883			213.898	613.088	5.43438	11.9102
			IFN?	1.12	84.61				19.4753	1210.41	3.76039	0.633061				6.31028	787.854	2.84517	3.25133			32.4627	791.768	12.7835	5.26405
			IL-1a	1.19	16.78				19.8725	2697.14						10.8342	2077.05					22.6263	1451.82
			IL-2	0.1326	-0.3288				17.6473	1170.68						143.891	263.632					85.8197	920.878
			IL-4	0.4851	-0.5247				460.299	2474.14						124.127	1298.14					291.07	954.039
			IL-5	0.05532	-1.645				319.894	3467.17						126.874	1693.56					626.555	908.014
			IL-6	1.702	1248				145.376	3366.37						280.946	2846.05					153.952	1591.1
			IL-9	1.479	103.4				457.914	103.92						50.2762	144.675					445.238	247.368
			IL-12 (p70)	0.5117	-1.603				156.469	382.859							234.726					294.906	375.906
			LIF	1.702	186.7					364.06							490.189						229.757
			IP-10	1.75	558.8					14.1637							60.2136						23.6473
			KC	0.04113	0.2534
			MCP-1	1.75	237.1
			MIP-1a	1.296	24.77
			MIG	0.8872	112
			RANTES	2.22	3.855
			VEGF	1.702	22.94
			TNFa	0.3596	-2.373

## Sheet: Figure 5
Figure 5
		IL-17e			IP-10			M-CSF			TNFa
	d	Placebo	Vadadustat		Placebo	Vadadustat		Placebo	Vadadustat		Placebo	Vadadustat
		-70.716	-334.752		-63.8399	-6531.96		-146.081	-246.801		-7.08775	0.40324
		-0.20668	-140.156		-1125.98	-4820.46		-22.9737	98.0591		-24.422	-20.5076
		245.712	-108.952		-1892.14	-4320.54		-5.52085	-163.994		-0.60279	-48.9225
		17.4312	-655.556		1610.89	232.625		172.727	-26.012		8.44421	6.0617
		-36.8059	-71.5319		639.995	-27.0599		11.0282	-63.7109		16.5263	1.61622
		-207.869	2514.44		994.414	-22584.7		-84.2478	-1348.51		16.5066	-115.376
		330.158	-261.759		-2876.85	-490.833		-113.318	-34.4586		-68.5079	-17.8102
		-324.119	39.693		-305.259	-2008.12		-88.7941	0		-20.345	-46.7055
		44.2295	-96.4482		-1556.15	-821.842		-28.6556	-6.78276		-43.0883	-18.5261
		174.935	-40.9222		-373.009	-590.292		-27.9402	-46.3136		-7.41715	-14.4915
		-164.168	0		-277.782	-989.77		-0.32686	1.07502		-16.2883	-23.7441
		-98.3791	29.6015		-1406.15	-1344.95		-6.41444	-111.148		-32.7406	-26.9408
		-117.873	25.9421		-3088.1	-1022.84		-70.882	-194.311		-50.7978	-6.9087
		-132.888	-70.1139		-338.89	-661.739		0	-84.8816		-10.8572	-22.5801
		453.174	-248.708		-119.12	-2172.38		-9.35721	-14.55		4.00435	-36.3562
		107.392	-229.934		-1279.34	-19207.3		-3.30343	-129.636		-19.8354	-71.7989
		-618.243	-84.4877		-6190.8	-5381.95		-287.181	-191.308		-50.6868	-27.7966
		356.058	-526.863		-629.476	-797.349		-21.819	-317.395		-18.0259	-36.0491
		0	20.5006		-414.178	-1400.86		-17.5005	-99.6683		-8.13378	-22.6912
		82.0658	-195.645		-1904.23	-1239.11		-124.986	-97.3382		-24.0208	-37.1731
		-124.168	-37.1372		-1.84587	-2308.42		-50.86	-187.326		-8.81576	-36.4045
		-104.718	381.208		-1313.6	564.925		-82.4606	-75.1095		-14.1507	25.4778
		-172.508	-113.043		-3459.02	-538.295		-82.2256	-181.64		-57.6274	-13.5246
		-1949.49	-73.6647		-1553.17	-2561.05		-116.854	-217.422		-36.5148	-34.7888
		-40.5747	-163.572		-296.337	-4964.1		-31.5948	-269.154		-1.1145	-55.2632
		-101.097	464.117		-2884.99	2185.54		-31.5477	37.6194		-25.534	28.3492
		-68.9781	-170.89		-968.088	-2471.8		-90.941	-141.663		-4.55391	0.00034
		45.3139	-1176.54		143.538	-928.778		-77.5439	-84.6098		14.194	-29.8915
		265.079	982.127		-8606.4	-288.646		-275.266	-88.0528		-35.4436	-17.9829
		28.5043	427.93		-395.039	0		0	-1900.17		-0.50601	-3.80959
		120.257	46.8678		-2664.98	-2656.41		-78.7371	-44.385		-26.5795	-25.318
		-121.743	-338.101		-3318.11	-6923.28		0	-195.532		-17.473	-38.7526
		-3339.75	22.1103		-2307.61	-733.592		-153.54	-226.782		-29.8953	-19.9809
		0	403.559		-2570	-14431.8		-44.2771	-196.572		-20.7171	-65.1412
		-277.73	30.2372		-30007.6	-640.717		-45.619	-54.1713		-60.5815	-18.6219
		-172.468	-1631.8		-1307.07	-1252.44		-92.8148	3.28735		-29.1638	-68.7837
		-42.5705	-448.011		-1612.56	-684.83		-82.5	91.3185		-26.9011	-11.7437
		-115.091	-29.815		-3229.73	-2149.45		93.802	-286.225		-40.7813	9.0024
		-282.355	-217.917		-1791.7	-991.097		-69.277	-140.071		-26.5937	-30.4079
		-5.71319	-0.99897		-191.694	-341.395		-72.2998	-135.723		-7.25754	-4.79687
		5.83279	4033.64		3405.16	-530.768		-0.01914	-14932.8		29.3907	-1466.19
		-72.1343	227.626		-9110.78	-280.781		-295.84	-67.3315		-85.0087	2.65992
		-83.5637	-416.386		-2505.48	-1065.91		-228.998	-170.261		-53.8886	-12.5427
		-206.925	-331.156		-73.2621	-2551.46		-29.2239	-205.35		-10.2057	0.36798
		-283.645	-348.707		-569.009	540.639		-59.1657	20.3755		-14.9546	9.29314
		-518.08	-33.3985		183.599	13.7611		35.0407	22.9723		-1.44006	5.33995
		1581.36	-764.495		3328.92	1327.92		418.947	59.4583		50.6482	-0.74761
		145.264	-456.829		1668.46	2610.4		-23.22	160.756		28.7721	41.3437
		1210.53	-6073.26		1364.23	1861.23		153.752	45.6984		27.6932	29.7138
		1394.73	-4262.36		1545.75	-1880.74		157.883	-410.713		33.9665	-229.52
		-277.566	148.87		-5217.17	-2059.68		-197.124	-22.1414		-44.4233	-14.6375
		28.8508	133.119		507.955	-4214.68		33.5556	9.99892		12.7838	-30.622
		-42.6329	35.817		-2949.19	-8292.15		-113.587	-167.826		-36.0109	-53.5463
		-268.184	388.168		-1709.58	827.27		-105.757	95.7527		-35.6034	37.1944
		-72.6898	93.4864		-383.758	-462.509		17.219	-219.338		-12.8373	-11.2736
		-78.715	13.6993		-6621.79	-1826.43		-122.111	-94.5793		-49.8909	-29.5029
		-337.405	-209.509		-431.45	-1300.61		0	-21.4172		-3.75253	-13.5123
		0	-502.346		-710.313	-1559.75		119.95	-98.0107		-15.5805	-26.5945
		624.101	-74.8255		-159.019	-966.744		-23.6615	-21.0499		0.00044	-14.3257
		28.3977	-233.898		89.6724	-605.059		25.7623	-95.9726		-0.93386	-5.95117
		418.88	-270.7		-1936.69	-14718.3		-27.4581	-83.5778		-21.6766	-42.9653
		11.0487	-41.0216		-1505.89	-1012.59		-80.6806	-13.1739		-21.8218	-26.599
		1421.79	-325.826		-3422.77	-1322.43		242.812	-74.023		4.46417	-28.457
		105.964	126.12		1016.5	-1549.82		56.5079	-140.649		20.8317	-19.7133
		0	-23.8086		-665.362	-627.346		-41.8555	-25.6413		-14.8784	-12.6475
		-152.09	-650.777		1551.61	-2746.91		-17.3517	-109.605		25.6665	-65.4686
		-18.835	0		155.535	0		-18.962	0		1.67379	0
		-28.1568	-190.457		-1967.5	-276.865		-59.1781	-19.6776		-29.9449	-2.7451
		-667.98	-318.223		82.8432	-3044.16		25.2176	-53.2881		14.5065	-80.0105
		-569.571	-21.4822		-2118.17	-3259.56		-748.405	-19.6751		-121.672	-27.1731
		0	-794.298		0	-8647.43		0	-1303.59		0	-227.75
		461.018	-525.857		929.674	-3095.69		-51.2136	-349.159		30.4049	-95.1235
		1757.47	93.4575		45.2482	-5956.18		-41.8211	-184.608		9.65266	-134.059
		348.913	-505.239		10127.4	-6427.28		98.7924	-555.229		91.2993	-116.307
		-25.6352	-261.167		2926.64	-2845.87		-210.654	-16.5553		40.733	-104.559
		-96.2386	-1784.62		-10120	-116.549		-347.419	-17.6671		-2.29398	-18.4564
		72.9328	-178.573		-1228.21	-16703.1		26.2232	-670.163		-30.9609	-73.7587
		-11.5645	-167.791		2429.04	-2389.88		-61.6249	-259.05		28.9837	-55.7193
		28.1462	-518.262		-1207.56	-5517.19		-102.666	-908.112		-41.194	-64.9296
		121.803	-496.28		91.3147	-1894.45		82.4014	-281.049		9.69487	-54.8238
		157.116	-379.039		309.097	-5032.76		-62.5783	-182.931		26.4312	-106.569
		341.988	-342.69		128.199	-8609.87		-267.893	-254.81		42.8096	-56.07
		-261.167	89.83		-2164.5	975.25		-491.654	-8.65		-82.2459	34.7
		-652.378	171.11		406.054	147.11		-509.105	22.46		26.0512	1.3
		-63.2933	170.63		-5906.24	-3769.99		-706.154	-71.76		-165.347	-103.19
		-768.933	409.5		-1010.17	-693.33		-58.1299	-210.17		-58.9651	-15.14
		-168.877	47.46		-1475.65	723.46		-229.092	99.84		-11.7524	1.25
		-29.8516	70.1553		-2861.18	-2065.9		360.137	-132.276		-89.9897	-62.9588
		1091.08	-219.461		-4554.87	-2901.3		-142.537	51.4956		-98.6799	-40.3189
		50.6616	97.6416		-975.148	29.3922		-271.172	-54.3373		-18.9987	-3.03435
		-249.626	0		-17797.1	-429.093		-337.703	0		-163.093	-12.5342
		533.13	169.016		-4000.67	-5060.66		-40.7503	-26.9155		-39.3141	-67.4708
		20.4888	-57.3241		242.645	1226.67		111.114	-54.46		27.8324	26.523
		-298.011	-293.153		6637.38	232.056		8.94625	-47.3089		91.6999	-4.70378
		-517.756	-56.2288		-2816.41	-1756.81		-84.1377	45.8019		-39.9976	-28.5744
		-813.89	-862.407		-5364.55	-1742.16		23.04	-93.5307		-88.93	-65.3513
		0.56	220.356		-132.14	-1010.23		-161.55	438.982		6.77	-20.3581
		-179.23	258.33		1762.24	472.695		-80.95	228.921		20.87	52.0626
		6.26	-151.364		-2790.94	-4352.8		-117.99	-1191.83		-30.07	-114.025
		83.34	163.515		-616.92	-1171.8		-76.91	14.6632		-9.69	-22.7033
		-291.86	-1482.17		-8082.23	-327.136		-126.64	343.18		-45.47	-13.9858
		-120.53	-9425.08		-2365.58	20827.8		-76.32	-866.032		-37.32	-13.4019
		-322.886	-337.889		-378.536	-1038.65		-40.9122	-54.0178		-6.76609	-31.9177
		-133.083			1614.43			-74.4297			34.273
		-2.6994			-1889.91			-174.723			-15.506
		3049.25			-4334.09			-31.8273			-70.6387
		176.992			3982.76			-8.37716			26.3082
		71.384			-212.891			158.592			44.0137
		-419.647			-12123.8			24.5032			-85.6569
		-573.206			-617.484			-217.077			-31.5109
		721.708			-259.942			14.4304			4.16132
		493.806			-529.52			124.328			32.1543
		1204.03			8418.46			417.783			110.717
		-2085.45			2277.54			348.08			94.602

## Sheet: Suppl. Fig. 1
	Veh			Vada
Vegf	1.07495	0.322254	0.357575	1.27437	1.54844	0.337778
Glut1	0.734918	1.11861	1.21642	12.1997	177.707	38.8871
Nt5e	0.890251	1.01062	1.11148	5.13052	7.72917	18.3695
Adora2b	0.887868	1.07713	1.04564	82.9166	187.238	71.797
Epo	0.766795	0.6851	1.90356	111.621	3012.52	144.885

## Sheet: Suppl. Fig. 2
Suppl. Figure 2
	Cellularity			Peribronchial edema
	Vehicle	VSTAT		Vehicle	VSTAT
	0.75	0.5		0.75	0
	0.5	0.5		0.5	0.25
	0.75	0.25		0.25	0.5
	1.75	0.75		1	0.25
	1	0.75		0.75	0.5
	1.25	1.25		0.25	0.5
	1	0.5		0.5	0.25
	1.25	0.5		0.5	0.25
	1.5			0.75

## Sheet: Suppl. Fig. 3
Suppl. Figure 3
BALB/c	1	2	3	4	5	6	7	8	9
d0	100	100	100	100	100	100	100	100	100
d1	104.561	112.03	102.667	108.511	104.206	101.794	102.553	103.153	102.74
d2	107.719	111.278	105	109.574	106.075	100.897	99.5745	100.451	96.8037
d3	104.211	108.271	100.333	100.532	97.6636	92.8251	88.5106	89.6396	87.6712
d4	96.8421	99.6241	94	90.4255	90.1869	83.8565	81.7021	83.3333	82.6484
d5	95.0877	96.2406	94.3333	85.1064	94.8598	79.3722	77.0213	80.6306	78.0822
d6	100	100	98.3333	85.1	97.6636	75.3363	74.0426		74.8858
